# Supplementary material for: Comparative analysis of growth cycles among three weedy Avena species: Insights from field observations
Source: PLoS One. 2024 Sep 13;19(9):e0307875. doi: 10.1371/journal.pone.0307875 (PMC11398664; doi:10.1371/journal.pone.0307875)
Supplement: S1 Raw data — (XLSX) [file pone.0307875.s001.xlsx]

## Sheet: First repeat
Germination of Avena sterilis/Avena fatua/Avena ludoviciana species
First repeat
Trial date 16.1.2015
TTC treatment 16.2.2015
Date	Replication	013 ADA 01 (A.S.)	013 İZM 03 (A.S.)	013 ÇAN 01 (A.S.)	013 BAL 01 (A.F.)	013 BAL 02 (A.F.)	013 BAL 03 (A.F.)	013 MAN 01 (A.L.)	SRK3 (A.L.)	013 BAL 04 (A.L.)		Date	Replication	013 ADA 01 (A.S.)	013 İZM 03 (A.S.)	013 ÇAN 01 (A.S.)	013 BAL 01 (A.F.)	013 BAL 02 (A.F.)	013 BAL 03 (A.F.)	013 MAN 01 (A.L.)	SRK3 (A.L.)	013 BAL 04 (A.L.)
2015-01-19	T1	0	0	0	0	0	0	0	0	0		2015-01-29	T1	0	15	15	14	14	15	14	14	15
	T2	0	0	0	0	0	0	0	0	0			T2	0	15	15	13	14	15	14	13	15
	T3	0	0	0	0	0	0	0	0	0			T3	1	15	13	13	13	15	14	13	14
	T4	0	0	0	0	0	0	0	0	0			T4	1	15	14	10	12	14	12	12	15
2015-01-20	T1	0	0	0	0	0	0	0	0	0		2015-01-30	T1	0	15	15	14	15	15	14	14	15
	T2	0	0	0	0	0	0	0	0	0			T2	1	15	15	13	14	15	14	13	15
	T3	0	0	0	0	0	0	0	0	0			T3	2	15	13	13	13	15	14	13	15
	T4	0	0	0	0	0	0	0	0	0			T4	2	15	14	10	12	14	13	12	15
2015-01-21	T1	0	4	3	2	0	3	0	4	12		2015-01-31	T1	2	15	15	14	15	15	14	14	15
	T2	0	6	4	7	0	2	2	1	5			T2	2	15	15	13	14	15	14	13	15
	T3	0	1	4	7	0	1	2	5	8			T3	3	15	13	13	13	15	14	13	15
	T4	0	2	4	3	0	3	0	1	10			T4	4	15	14	10	12	14	13	12	15
2015-01-22	T1	0	8	5	8	3	9	5	8	12		2015-02-01	T1	2	15	15	14	15	15	14	14	15
	T2	0	9	7	8	2	7	5	8	8			T2	4	15	15	13	14	15	14	13	15
	T3	0	2	6	11	0	9	6	10	12			T3	5	15	13	13	13	15	14	13	15
	T4	0	6	5	3	3	5	4	3	10			T4	5	15	14	10	12	14	13	12	15
2015-01-23	T1	0	9	9	12	11	11	7	11	12		2015-02-02	T1	3	15	15	14	15	15	14	14	15
	T2	0	11	13	10	14	12	8	11	10			T2	5	15	15	13	14	15	14	13	15
	T3	0	4	8	12	11	12	7	10	13			T3	6	15	13	13	13	15	14	13	15
	T4	0	7	10	8	10	11	5	6	12			T4	6	15	14	10	12	14	13	12	15
2015-01-24	T1	0	13	11	12	14	12	9	11	12		2015-02-03	T1	6	15	15	14	15	15	14	14	15
	T2	0	14	13	12	14	13	9	13	11			T2	7	15	15	13	14	15	14	13	15
	T3	0	8	10	13	11	12	9	13	14			T3	7	15	13	13	13	15	14	13	15
	T4	0	7	14	10	10	11	9	8	14			T4	6	15	14	10	13	14	13	12	15
2015-01-25	T1	0	13	11	13	14	13	9	12	13		2015-02-04	T1	6	15	15	14	15	15	15	14	15
	T2	0	15	13	12	14	15	10	13	11			T2	8	15	15	13	14	15	14	13	15
	T3	0	10	11	13	13	13	10	13	14			T3	10	15	13	13	13	15	14	13	15
	T4	0	9	14	10	12	13	9	10	15			T4	7	15	14	10	13	14	14	12	15
2015-01-26	T1	0	15	12	13	14	15	10	12	13		2015-02-05	T1	6	15	15	14	15	15	15	14	15
	T2	0	15	15	13	14	15	11	13	13			T2	8	15	15	13	14	15	14	13	15
	T3	0	13	13	13	13	13	11	13	14			T3	10	15	13	13	13	15	14	13	15
	T4	0	12	14	10	12	14	10	11	15			T4	8	15	14	10	13	14	14	12	15
2015-01-27	T1	0	15	12	14	14	15	14	14	13		2015-02-06	T1	7	15	15	15	15	15	15	14	15
	T2	0	15	15	13	14	15	12	13	13			T2	9	15	15	13	14	15	14	13	15
	T3	0	14	13	13	13	15	13	12	14			T3	10	15	13	13	14	15	14	13	15
	T4	0	12	14	10	12	14	11	12	15			T4	8	15	14	10	14	14	14	12	15
2015-01-28	T1	0	15	15	14	14	15	14	14	15		2015-02-07	T1	7	15	15	15	15	15	15	14	15
	T2	0	15	15	13	14	15	14	13	15			T2	9	15	15	13	14	15	14	13	15
	T3	0	14	13	13	13	15	14	13	14			T3	10	15	13	13	14	15	14	13	15
	T4	0	15	14	10	12	14	12	12	15			T4	8	15	14	10	14	14	14	12	15
Date	Replication	013 ADA 01 (A.S.)	013 İZM 03 (A.S.)	013 ÇAN 01 (A.S.)	013 BAL 01 (A.F.)	013 BAL 02 (A.F.)	013 BAL 03 (A.F.)	013 MAN 01 (A.L.)	SRK3 (A.L.)	013 BAL 04 (A.L.)
2015-02-08	T1	7	15	15	15	15	15	15	14	15
	T2	10	15	15	13	14	15	14	13	15
	T3	10	15	13	13	14	15	14	13	15
	T4	8	15	14	11	14	14	14	12	15
2015-02-09	T1	7	15	15	15	15	15	15	14	15
	T2	10	15	15	13	14	15	14	13	15
	T3	10	15	13	13	14	15	14	13	15
	T4	8	15	14	11	14	14	14	12	15
2015-02-10	T1	8	15	15	15	15	15	15	14	15
	T2	10	15	15	13	14	15	14	13	15
	T3	10	15	13	13	14	15	14	13	15
	T4	8	15	14	11	13	14	14	12	15
2015-02-11	T1	8	15	15	15	15	15	15	14	15
	T2	10	15	15	13	14	15	15	13	15
	T3	10	15	13	13	14	15	14	13	15
	T4	8	15	14	11	13	14	14	12	15
2015-02-12	T1	8	15	15	15	15	15	15	14	15
	T2	10	15	15	13	14	15	15	13	15
	T3	10	15	13	13	14	15	14	13	15
	T4	8	15	14	11	13	14	14	12	15
2015-02-13	T1	8	15	15	15	15	15	15	14	15
	T2	10	15	15	13	14	15	15	13	15
	T3	10	15	13	13	14	15	14	13	15
	T4	8	15	14	11	13	14	14	12	15

## Sheet: Second Repeat
Germination of Avena sterilis/Avena fatua/Avena ludoviciana species
Second repeat
Trial date 16.1.2015
Trial end 16.2.2015
Date	Replication	013 ADA 01 (A.S.)	013 İZM 03 (A.S.)	013 ÇAN 01 (A.S.)	013 BAL 01 (A.F.)	013 BAL 02 (A.F.)	013 BAL 03 (A.F.)	013 MAN 01 (A.L.)	SRK3 (A.L.)	013 BAL 04 (A.L.)		Date	Replication	013 ADA 01 (A.S.)	013 İZM 03 (A.S.)	013 ÇAN 01 (A.S.)	013 BAL 01 (A.F.)	013 BAL 02 (A.F.)	013 BAL 03 (A.F.)	013 MAN 01 (A.L.)	SRK3 (A.L.)	013 BAL 04 (A.L.)
2015-01-19	T1	0	0	0	0	0	0	0	0	0		2015-01-29	T1	0	15	14	15	15	15	15	13	15
	T2	0	0	0	0	0	0	0	0	0			T2	1	14	15	12	14	14	13	12	15
	T3	0	0	0	0	0	0	0	0	0			T3	1	15	15	13	15	14	15	14	14
	T4	0	0	0	0	0	0	0	0	0			T4	0	15	12	11	15	15	15	11	15
2015-01-20	T1	0	0	0	0	0	0	0	0	0		2015-01-30	T1	1	15	14	15	15	15	15	13	15
	T2	0	0	0	0	0	0	0	0	0			T2	3	15	15	12	14	14	13	12	15
	T3	0	0	0	0	0	0	0	0	0			T3	1	15	15	13	15	14	15	14	14
	T4	0	0	0	0	0	0	0	0	0			T4	1	15	13	11	15	15	15	11	15
2015-01-21	T1	0	2	10	4	0	6	1	3	8		2015-01-31	T1	4	15	14	15	15	15	15	13	15
	T2	0	4	8	7	0	3	1	3	12			T2	4	15	15	12	14	14	13	12	15
	T3	0	3	3	5	0	5	2	4	5			T3	3	15	15	13	15	14	15	14	14
	T4	0	5	8	5	0	5	1	1	7			T4	2	15	13	11	15	15	15	11	15
2015-01-22	T1	0	5	13	12	2	13	6	8	13		2015-02-01	T1	6	15	14	15	15	15	15	13	15
	T2	0	9	11	9	1	9	2	8	15			T2	5	15	15	12	14	14	13	12	15
	T3	0	7	6	8	1	12	6	9	8			T3	4	15	15	13	15	14	15	14	14
	T4	0	10	8	7	1	11	6	3	13			T4	4	15	13	11	15	15	15	11	15
2015-01-23	T1	0	10	14	14	12	14	10	9	14		2015-02-02	T1	9	15	14	15	15	15	15	13	15
	T2	0	10	12	11	14	12	5	11	15			T2	7	15	15	12	14	14	13	12	15
	T3	0	8	13	9	14	14	9	10	10			T3	7	15	15	13	15	14	15	14	14
	T4	0	11	9	9	11	13	10	5	14			T4	4	15	13	11	15	15	15	11	15
2015-01-24	T1	0	14	14	14	14	14	13	12	14		2015-02-03	T1	9	15	14	15	15	15	15	14	15
	T2	0	12	14	11	14	13	9	12	15			T2	8	15	15	12	14	14	13	12	15
	T3	0	13	15	11	15	14	9	11	11			T3	7	15	15	13	15	14	15	14	14
	T4	0	14	12	11	11	15	11	8	14			T4	4	15	13	11	15	15	15	11	15
2015-01-25	T1	0	15	14	14	14	14	13	12	15		2015-02-04	T1	10	15	14	15	15	15	15	14	15
	T2	0	12	14	11	14	14	11	12	15			T2	10	15	15	12	14	14	13	12	15
	T3	0	14	15	11	15	14	12	12	11			T3	8	15	15	13	15	15	15	14	14
	T4	0	14	12	11	12	15	11	8	14			T4	5	15	13	11	15	15	15	11	15
2015-01-26	T1	0	15	14	14	15	14	13	12	15		2015-02-05	T1	10	15	14	15	15	15	15	14	15
	T2	0	13	14	11	14	14	12	12	15			T2	11	15	15	12	14	14	13	12	15
	T3	0	14	15	12	15	14	13	13	13			T3	8	15	15	13	15	15	15	14	14
	T4	0	15	12	11	15	15	12	9	15			T4	5	15	13	11	15	15	15	11	15
2015-01-27	T1	0	15	14	15	15	15	14	13	15		2015-02-06	T1	10	15	14	15	15	15	15	14	15
	T2	0	14	15	12	14	14	12	12	15			T2	12	15	15	12	14	14	13	12	15
	T3	0	15	15	12	15	14	15	13	15			T3	8	15	15	13	15	15	15	15	14
	T4	0	15	12	11	15	15	14	9	15			T4	5	15	13	11	15	15	15	11	15
2015-01-28	T1	0	15	14	15	15	15	15	13	15		2015-02-07	T1	10	15	14	15	15	15	15	12	15
	T2	0	14	15	12	14	14	12	12	15			T2	12	15	15	12	14	14	13	12	15
	T3	0	15	15	13	15	14	15	14	14			T3	8	15	15	13	15	15	15	15	14
	T4	0	15	12	11	15	15	15	10	15			T4	5	15	13	11	15	15	15	11	15
Date	Replication	013 ADA 01 (A.S.)	013 İZM 03 (A.S.)	013 ÇAN 01 (A.S.)	013 BAL 01 (A.F.)	013 BAL 02 (A.F.)	013 BAL 03 (A.F.)	013 MAN 01 (A.L.)	SRK3 (A.L.)	013 BAL 04 (A.L.)
2015-02-08	T1	10	15	14	15	15	15	15	14	15
	T2	12	15	15	12	14	14	13	13	15
	T3	8	15	15	13	15	15	15	15	14
	T4	5	15	13	11	15	15	15	11	15
2015-02-09	T1	10	15	14	15	15	15	15	15	15
	T2	12	15	15	12	14	14	13	13	15
	T3	8	15	15	13	15	15	15	15	14
	T4	5	15	13	11	15	15	15	12	15
2015-02-10	T1	10	15	14	15	15	15	15	15	15
	T2	12	15	15	13	14	14	13	13	15
	T3	9	15	15	13	15	15	15	15	14
	T4	5	15	13	11	15	15	15	12	15
2015-02-11	T1	10	15	14	15	15	15	15	15	15
	T2	12	15	15	13	14	14	13	13	15
	T3	9	15	15	13	15	15	15	15	14
	T4	6	15	13	11	15	15	15	12	15
2015-02-12	T1	10	15	14	15	15	15	15	15	15
	T2	12	15	15	14	14	14	13	13	15
	T3	9	15	15	13	15	15	15	15	14
	T4	6	15	13	11	15	15	15	12	15
2015-02-13	T1	10	15	14	15	15	15	15	15	15
	T2	12	15	15	14	14	14	13	13	15
	T3	9	15	15	13	15	15	15	15	14
	T4	6	15	13	11	15	15	15	12	15

## Sheet: Repeat 1 and Repeat2
	T4	8	7	0	15	0	0	15	0	0	15	0	0	15	0	0	15	0	0	15	0	0	14	1	0	15	0	0
	T3	10	5	0	15	0	0	15	0	0	13	2	0	14	1	0	15	0	0	15	0	0	13	2	0	15	0	0
	T2	10	5	0	15	0	0	13	2	0	13	2	0	14	1	0	15	0	0	14	1	0	13	2	0	15	0	0
	T1	8	7	0	15	0	0	14	1	0	11	4	0	13	2	0	14	1	0	14	1	0	12	1	2	15	0	0
	Conditions	Germinated	Dead	Alive	Germinated	Dead	Alive	Germinated	Dead	Alive	Germinated	Dead	Alive	Germinated	Dead	Alive	Germinated	Dead	Alive	Germinated	Dead	Alive	Germinated	Dead	Alive	Germinated	Dead	Alive
	Populations	013 ADA 01 (A.S.)			013 İZM 03 (A.S.)			013 ÇAN 01 (A.S.)			013 BAL 01 (A.F.)			013 BAL 02 (A.F.)			013 BAL 03 (A.F.)			013 MAN 01 (A.L.)			SRK3 (A.L.)			013 BAL 04 (A.L.)
	T4	10	5	0	15	0	0	14	1	0	15	0	0	15	0	0	15	0	0	15	0	0	15	0	0	15	0	0
	T3	12	3	0	15	0	0	15	0	0	14	1	0	14	1	0	14	1	0	13	2	0	13	2	0	15	0	0
	T2	9	6	0	15	0	0	15	0	0	13	2	0	15	0	0	15	0	0	15	0	0	15	0	0	14	1	0
	T1	6	9	0	15	0	0	13	2	0	11	4	0	15	0	0	15	0	0	15	0	0	12	2	1	15	0	0
	Conditions	Germinated	Dead	Alive	Germinated	Dead	Alive	Germinated	Dead	Alive	Germinated	Dead	Alive	Germinated	Dead	Alive	Germinated	Dead	Alive	Germinated	Dead	Alive	Germinated	Dead	Alive	Germinated	Dead	Alive
	Populations	013 ADA 01 (A.S.)			013 İZM 03 (A.S.)			013 ÇAN 01 (A.S.)			013 BAL 01 (A.F.)			013 BAL 02 (A.F.)			013 BAL 03 (A.F.)			013 MAN 01 (A.L.)			SRK3 (A.L.)			013 BAL 04 (A.L.)

## Sheet: Page2
		Populations	T4	T3	T2	T1	T4	T3	T2	T1	Conditions
		013 ADA 01 (A.S.)	8	10	10	8	10	12	9	6	Germinated
			7	5	5	7	5	3	6	9	Dead
			0	0	0	0	0	0	0	0	Alive
			15	15	15	15	15	15	15	15
		013 İZM 03 (A.S.)	15	15	15	15	15	15	15	15	Germinated
			0	0	0	0	0	0	0	0	Dead
			0	0	0	0	0	0	0	0	Alive
			15	15	15	15	15	15	15	15
		013 ÇAN 01 (A.S.)	15	15	13	14	14	15	15	13	Germinated
			0	0	2	1	1	0	0	2	Dead
			0	0	0	0	0	0	0	0	Alive
			15	15	15	15	15	15	15	15
		013 BAL 01 (A.F.)	15	13	13	11	15	14	13	11	Germinated
			0	2	2	4	0	1	2	4	Dead
			0	0	0	0	0	0	0	0	Alive
			15	15	15	15	15	15	15	15
		013 BAL 02 (A.F.)	15	14	14	13	15	14	15	15	Germinated
			0	1	1	2	0	1	0	0	Dead
			0	0	0	0	0	0	0	0	Alive
			15	15	15	15	15	15	15	15
		013 BAL 03 (A.F.)	15	15	15	14	15	14	15	15	Germinated
			0	0	0	1	0	1	0	0	Dead
			0	0	0	0	0	0	0	0	Alive
			15	15	15	15	15	15	15	15
		013 MAN 01 (A.L.)	15	15	14	14	15	13	15	15	Germinated
			0	0	1	1	0	2	0	0	Dead
			0	0	0	0	0	0	0	0	Alive
			15	15	15	15	15	15	15	15
		SRK3 (A.L.)	14	13	13	12	15	13	15	12	Germinated
			1	2	2	1	0	2	0	2	Dead
			0	0	0	2	0	0	0	1	Alive
			15	15	15	13	15	15	15	14
		013 BAL 04 (A.L.)	15	15	15	15	15	15	14	15	Germinated
			0	0	0	0	0	0	1	0	Dead
			0	0	0	0	0	0	0	0	Alive
			15	15	15	15	15	15	15	15

## Sheet: Repeat1 and Repeat2 evaluation
	DENEME 1
	T4	8	7	0	53	15	0	0	100	15	0	0	100	15	0	0	100	15	0	0	100	15	0	0	100	15	0	0	100	14	1	0	93	15	0	0	100
	T3	10	5	0	67	15	0	0	100	15	0	0	100	13	2	0	87	14	1	0	93	15	0	0	100	15	0	0	100	13	2	0	87	15	0	0	100
	T2	10	5	0	67	15	0	0	100	13	2	0	87	13	2	0	87	14	1	0	93	15	0	0	100	14	1	0	93	13	2	0	87	15	0	0	100
	T1	8	7	0	53	15	0	0	100	14	1	0	93	11	4	0	73	13	2	0	87	14	1	0	93	14	1	0	93	12	1	2	93	15	0	0	100
	Conditions	Germinated	Dead	Alive	Percentage (%)	Germinated	Dead	Alive	Percentage (%)	Germinated	Dead	Alive	Percentage (%)	Germinated	Dead	Alive	Percentage (%)	Germinated	Dead	Alive	Percentage (%)	Germinated	Dead	Alive	Percentage (%)	Germinated	Dead	Alive	Percentage (%)	Germinated	Dead	Alive	Percentage (%)	Germinated	Dead	Alive	Percentage (%)
	Population	013 ADA 01 (A.S.)				013 İZM 03 (A.S.)				013 ÇAN 01 (A.S.)				013 BAL 01 (A.F.)				013 BAL 02 (A.F.)				013 BAL 03 (A.F.)				013 MAN 01 (A.L.)				SRK3 (A.L.)				013 BAL 04 (A.L.)
	DENEME 2
		Germinated	Dead	Alive	Percentage (%)	Germinated	Dead	Alive	Percentage (%)	Germinated	Dead	Alive	Percentage (%)	Germinated	Dead	Alive	Percentage (%)	Germinated	Dead	Alive	Percentage (%)	Germinated	Dead	Alive	Percentage (%)	Germinated	Dead	Alive	Percentage (%)	Germinated	Dead	Alive	Percentage (%)	Germinated	Dead	Alive	Percentage (%)
	Replication	013 ADA 01 (A.S.)				013 İZM 03 (A.S.)				013 ÇAN 01 (A.S.)				013 BAL 01 (A.F.)				013 BAL 02 (A.F.)				013 BAL 03 (A.F.)				013 MAN 01 (A.L.)				SRK3 (A.L.)				013 BAL 04 (A.L.)
	T1	10	5	0	67	15	0	0	100	14	1	0	93	15	0	0	100	15	0	0	100	15	0	0	100	15	0	0	100	15	0	0	100	15	0	0	100
	T2	12	3	0	80	15	0	0	100	15	0	0	100	14	1	0	93	14	1	0	93	14	1	0	93	13	2	0	87	13	2	0	87	15	0	0	100
	T3	9	6	0	60	15	0	0	100	15	0	0	100	13	2	0	87	15	0	0	100	15	0	0	100	15	0	0	100	15	0	0	100	14	1	0	93
	T4	6	9	0	40	15	0	0	100	13	2	0	87	11	4	0	73	15	0	0	100	15	0	0	100	15	0	0	100	12	2	1	87	15	0	0	100
	Populations																																				%
	013 ADA 01 (A.S.)																																		15	15	100
	013 İZM 03 (A.S.)																																		15	14	93
	013 ÇAN 01 (A.S.)																																		15	13	87
	013 BAL 01 (A.F.)																																		15	12	80
	013 BAL 02 (A.F.)																																		15	11	73
	013 BAL 03 (A.F.)																																		15	10	67
	013 MAN 01 (A.L.)																																		15	9	60
	SRK3 (A.L.)																																		15	8	53
	013 BAL 04 (A.L.)																																		15	7	47
																																			15	6	40
																																			15	5	33
																																			15	4	27
																																			15	3	20
																																			15	2	13
																																			15	1	7
																																			15	0	0

## Sheet: D1-D2-D1TST-D2TST
D1													Population	T1	T2	T3	T4
													013 ADA 02 (A.S.)	15	15	15	15
													013 ADA 03 (A.S.)	15	15	13	14
													013 İZM 01 (A.F.)	15	13	13	11
													013 DİY 04 (A.F.)	15	14	14	13
													013 ADA 01 (A.L.)	15	15	14	14
													013 DİY 03 (A.L.)	14	13	13	12
D2													Population	T1	T2	T3	T4
													013 ADA 02 (A.S.)	15	15	15	15
													013 ADA 03 (A.S.)	14	15	15	13
													013 İZM 01 (A.F.)	15	14	13	11
													013 DİY 04 (A.F.)	15	14	15	15
													013 ADA 01 (A.L.)	15	13	15	15
													013 DİY 03 (A.L.)	15	13	15	12
								D2 TST
D1 TST	Population	Conditions	T1	T2	T3	T4	Population	Conditions	T1	T2	T3	T4
	013 ADA 02 (A.S.)	Germinated	15	15	15	15	013 ADA 02 (A.S.)	Germinated	15	15	15	15	100	çimlenme yüzdesi
		Dead	0	0	0	0		Dead	0	0	0	0
		Alive	0	0	0	0		Alive	0	0	0	0
		Percentage (%)	100	100	100	100		Percentage (%)	100	100	100	100	100	canlılık yüzdesi
	013 ADA 03 (A.S.)	Germinated	15	15	13	14	013 ADA 03 (A.S.)	Germinated	14	15	15	13	100
		Dead	0	0	2	1		Dead	1	0	0	2
		Alive	0	0	0	0		Alive	0	0	0	0
		Percentage (%)	100	100	100	100		Percentage (%)	100	100	100	100	95
	013 İZM 01 (A.F.)	Germinated	15	13	13	11	013 İZM 01 (A.F.)	Germinated	15	14	13	11	100
		Dead	0	2	2	4		Dead	0	1	2	4
		Alive	0	0	0	0		Alive	0	0	0	0
		Percentage (%)	100	100	100	100		Percentage (%)	100	100	100	100	88
	013 DİY 04 (A.F.)	Germinated	15	14	14	13	013 DİY 04 (A.F.)	Germinated	15	14	15	15	100
		Dead	0	1	1	2		Dead	0	1	0	0
		Alive	0	0	0	0		Alive	0	0	0	0
		Percentage (%)	100	100	100	100		Percentage (%)	100	100	100	100	96
	013 ADA 01 (A.L.)	Germinated	15	15	14	14	013 ADA 01 (A.L.)	Germinated	15	13	15	15	100
		Dead	0	0	1	1		Dead	0	2	0	0
		Alive	0	0	0	0		Alive	0	0	0	0
		Percentage (%)	100	100	100	100		Percentage (%)	100	100	100	100	97
	013 DİY 03 (A.L.)	Germinated	14	13	13	12	013 DİY 03 (A.L.)	Germinated	15	13	15	12	97
		Dead	1	2	2	1		Dead	0	2	0	2
		Alive	0	0	0	2		Alive	0	0	0	1
		Percentage (%)	100	100	100	86		Percentage (%)	100	100	100	92	92
